# Supplementary material for: Bioceramic micro-fillers reinforce antibiofilm and remineralization properties of clear aligner attachment materials
Source: Front Bioeng Biotechnol. 2024 Jan 9;11:1346959. doi: 10.3389/fbioe.2023.1346959 (PMC10840140; doi:10.3389/fbioe.2023.1346959)
Supplement: Supplementary file 1 [file Table1.xlsx]

## Sheet: Sheet1
Supplementary data: Dataset for Figures 2,3 and 4
Fig 2 data set
Fig 2 C
Mean of biovolume
	Filtek SF	Filtek SF + 10% BAG	Filtek SF + 10% BRT	Filtek SF + 30% BAG	Filtek SF + 30% BRT
1 week	6.53827e+06	6.37148e+06	6.20924e+06	5.10902e+06	5.76476e+06
3 week	1.13356e+07	8859338	9.43878e+06	8.61809e+06	8.84664e+06
SD of biovolume
	Filtek SF	Filtek SF + 10% BAG	Filtek SF + 10% BRT	Filtek SF + 30% BAG	Filtek SF + 30% BRT
1 week	1.89651e+06	1.23305e+06	1.25612e+06	562445	685487
3 week	2.04451e+06	1.35418e+06	927820	590945	438938
Fig 2 D
Mean of dead percentage
	Filtek SF	Filtek SF + 10% BAG	Filtek SF + 10% BRT	Filtek SF + 30% BAG	Filtek SF + 30% BRT
1 week	0.036342	0.257655	0.243983	0.372	0.35
3 week	0.0428311	0.239457	0.260619	0.32	0.314
SD of dead percentage
	Filtek SF	Filtek SF + 10% BAG	Filtek SF + 10% BRT	Filtek SF + 30% BAG	Filtek SF + 30% BRT
1 week	0.016708	0.0689103	0.0698757	0.07	0.087
3 week	0.0117042	0.056185	0.0451331	0.032	0.029
Fig 2 G
Mean of biovolume
	Filtek SF	Filtek SF + 10% BAG	Filtek SF + 10% BRT	Filtek SF + 30% BAG	Filtek SF + 30% BRT
1 week	6.314e+06	6.34858e+06	6.3806e+06	5.03364e+06	5.37603e+06
3 week	1.19508e+07	9.15729e+06	9.20885e+06	8.40549e+06	8.47049e+06
SD of biovolume
	Filtek SF	Filtek SF + 10% BAG	Filtek SF + 10% BRT	Filtek SF + 30% BAG	Filtek SF + 30% BRT
1 week	1.29156e+06	986698	1.44478e+06	663921	785201
3 week	2.57376e+06	1.11657e+06	857578	987727	555588
Fig 2 H
Mean of dead percentage
	Filtek SF	Filtek SF + 10% BAG	Filtek SF + 10% BRT	Filtek SF + 30% BAG	Filtek SF + 30% BRT
1 week	0.0358552	0.245559	0.237538	0.361208	0.367316
3 week	0.0370653	0.246063	0.254697	0.317078	0.317114
SD of dead percentage
	Filtek SF	Filtek SF + 10% BAG	Filtek SF + 10% BRT	Filtek SF + 30% BAG	Filtek SF + 30% BRT
1 week	0.0104792	0.0496661	0.0578778	0.0483328	0.0760756
3 week	0.0118207	0.0468164	0.0373197	0.0551315	0.0305564
Fig 3 data set
Mean of Vickers hardness value
	Filtek SF	Filtek SF + 10% BAG	Filtek SF + 30% BAG	Filtek SF + 10% BRT	Filtek SF + 30% BRT
Coronal	257.033	275.65	293.975	270.858	296.358
Under attachment	258.875	274.175	295.283	275.008	299.375
Cervical	260.008	278.125	293.992	271.733	296.075
Lingual	306.45	302.233	302.233	299.2	303.325
SD of Vickers hardness value
	Filtek SF	Filtek SF + 10% BAG	Filtek SF + 30% BAG	Filtek SF + 10% BRT	Filtek SF + 30% BRT
Coronal	21.4163	14.87	8.5404	15.3128	8.56
Under attachment	17.1706	11.5041	7.49022	17.2854	6.59781
Cervical	19.8924	14.0471	9.25738	14.7039	9.82762
Lingual	15.789	17.3259	18.3504	22.126	18.4344
Fig 4 data set
Fig. 4 A
Mean of shear bond strength
	Filtek SF	Filtek SF + 10% BAG	Filtek SF + 30% BAG	Filtek SF + 10% BRT	Filtek SF + 30% BRT
24h in water	10.7801	9.35829	10.292	10.2283	9.62355
Aged 28 days in acid	6.68449	7.86224	8.43519	6.12215	8.26012
SD of shear bond strength
	Filtek SF	Filtek SF + 10% BAG	Filtek SF + 30% BAG	Filtek SF + 10% BRT	Filtek SF + 30% BRT
24h in water	2.14152	0.949074	1.77522	2.17997	3.16879
Aged 28 days in acid	0.542372	1.75041	1.15531	0.649428	0.0337618
Fig. 4 B
Counts of adhesive remnant index (ARI)
24 h in water	Filtek SF	Filtek SF + 10% BAG	Filtek SF + 30% BAG	Filtek SF + 10% BRT	Filtek SF + 30% BRT
ARI 0	0	0	0	0	0
ARI 1	2	1	0	1	1
ARI 2	0	2	2	0	1
ARI 3	1	0	1	2	1
Aged 28 d in acid	Filtek SF	Filtek SF + 10% BAG	Filtek SF + 30% BAG	Filtek SF + 10% BRT	Filtek SF + 30% BRT
ARI 0	1	0	1	0	2
ARI 1	1	2	1	2	0
ARI 2	1	1	1	1	1
ARI 3	0	0	0	0	0
